# Supplementary material for: Functional and Genomic Characterization of Serratia quinivorans NFX21 and Pseudomonas thivervalensis NFX104, Novel Biocontrol Agents Against Botrytis cinerea
Source: Plants (Basel). 2026 Mar 29;15(7):1052. doi: 10.3390/plants15071052 (PMC13074693; doi:10.3390/plants15071052)
Supplement: Supplementary file 1 [file plants-15-01052-s001.zip]

Archive with 1 entries (1 files):
- plants-4161229-supplementary.pdf
